# Supplementary material for: Impact of Extended Use of Ablation Techniques in Cirrhotic Patients with Hepatocellular Carcinoma: A Cost-Effectiveness Analysis
Source: Cancers (Basel). 2022 May 26;14(11):2634. doi: 10.3390/cancers14112634 (PMC9179352; doi:10.3390/cancers14112634)
Supplement: Supplementary file 1 [file cancers-14-02634-s001.zip]

Archive with 1 entries (1 files):
- cancers-1737058-supplementary.pdf
